# Supplementary material for: From Investigating a Case of Cellulitis to Exploring Nosocomial Infection Control of ST1 Legionella pneumophila Using Genomic Approaches
Source: Microorganisms. 2024 Apr 25;12(5):857. doi: 10.3390/microorganisms12050857 (PMC11123157; doi:10.3390/microorganisms12050857)
Supplement: Supplementary file 1 [file microorganisms-12-00857-s001.zip]

Archive with 1 entries (1 files):
- microorganisms-2963405-supplementary.xlsx
